# Supplementary material for: Synthesis and Biological Activity of New Brassinosteroid Analogs of Type 24-Nor-5β-Cholane and 23-Benzoate Function in the Side Chain
Source: Int J Mol Sci. 2021 May 1;22(9):4808. doi: 10.3390/ijms22094808 (PMC8124218; doi:10.3390/ijms22094808)
Supplement: Supplementary file 1 [file ijms-22-04808-s001.zip]

Archive with 1 entries (1 files):
- ijms-1196643 supp.pdf
